# Supplementary material for: Profiling Potential Wine Yeast Starters from Criolla Grape Varieties from Argentina
Source: J Fungi (Basel). 2026 Apr 28;12(5):322. doi: 10.3390/jof12050322 (PMC13208210; doi:10.3390/jof12050322)
Supplement: Supplementary file 1 [file jof-12-00322-s001.zip]

Archive with 1 entries (1 files):
- jof-4215056-supplementary.pdf
